# Supplementary material for: IRE1a-Induced FilaminA Phosphorylation Enhances Migration of Mesenchymal Stem Cells Derived from Multiple Myeloma Patients
Source: Cells. 2023 Jul 26;12(15):1935. doi: 10.3390/cells12151935 (PMC10417526; doi:10.3390/cells12151935)
Supplement: Supplementary file 1 [file cells-12-01935-s001.zip]

Archive with 1 entries (1 files):
- cells-2456653-supplementary.pdf
